# Supplementary material for: Listening to your partner: serotonin increases male responsiveness to female vocal signals in mice
Source: Front Hum Neurosci. 2024 Jan 24;17:1304653. doi: 10.3389/fnhum.2023.1304653 (PMC10847236; doi:10.3389/fnhum.2023.1304653)
Supplement: Supplementary Table 1 — Correlations between male and female investigation times across time periods. [file Table_1.XLSX]

## Sheet: Sheet1
Systemic injection		Column2	Column3	Local infusion
saline	baseline	playback	recovery	aCSF	baseline	playback	recovery
Pearson r	0.168	0.369	0.535	Pearson r	0.769	0.626	0.842
Sig.	0.601	0.238	0.073	Sig.	<.001	0.013	<.001
N	12	12	12	N	15	15	15
5-HTP	baseline	playback	recovery	fenfluramine	baseline	playback	recovery
Pearson r	0.417	0.76	0.667	Pearson r	0.665	0.854	0.791
Sig.	0.202	0.007	0.025	Sig.	0.036	0.002	0.006
N	11	11	11	N	10	10	10
